# Supplementary material for: ﻿Three new microfungi (Ascomycota) species from southern China
Source: MycoKeys. 2024 Dec 11;111:87–110. doi: 10.3897/mycokeys.111.136483 (PMC11656163; doi:10.3897/mycokeys.111.136483)
Supplement: XML Treatment for Apiospora bambusigena [file mycokeys.111.136483-treatment1.xml]

<!DOCTYPE tp:taxon-treatment
  PUBLIC "-//TaxonX//DTD Taxonomic Treatment Publishing DTD v0 20100105//EN" "tax-treatment-NSO.dtd">
<tp:taxon-treatment xmlns:tp="http://www.plazi.org/taxpub"><tp:treatment-meta><kwd-group><label>Taxon classification</label><kwd>
                <named-content content-type="kingdom">Fungi</named-content>
              </kwd><kwd>
                <named-content content-type="order">Xylariales</named-content>
              </kwd><kwd>
                <named-content content-type="family">Apiosporaceae</named-content>
              </kwd></kwd-group><mixed-citation publication-type="journal"><person-group><name><surname>Li</surname><given-names>Duhua</given-names></name><name><surname>Zhang</surname><given-names>Mengyuan</given-names></name><name><surname>Zhang</surname><given-names>Jinjia</given-names></name><name><surname>Ma</surname><given-names>Liguo</given-names></name><name><surname>Zhang</surname><given-names>Zhaoxue</given-names></name><name><surname>Zhang</surname><given-names>Jie</given-names></name><name><surname>Zhang</surname><given-names>Xiuguo</given-names></name><name><surname>Xia</surname><given-names>Jiwen</given-names></name></person-group><article-title>﻿Three new microfungi (<tp:taxon-name><tp:taxon-name-part taxon-name-part-type="phylum">Ascomycota</tp:taxon-name-part></tp:taxon-name>) species from southern China</article-title><source>MycoKeys</source><day>11</day><month>12</month><year>2024</year><volume>111</volume><fpage>87</fpage><lpage>110</lpage><pub-id pub-id-type="doi">10.3897/mycokeys.111.136483</pub-id></mixed-citation></tp:treatment-meta><tp:nomenclature><label>﻿</label><tp:taxon-name>
              <object-id xmlns:xlink="http://www.w3.org/1999/xlink" content-type="arpha" xlink:type="simple">CA286D81-276A-5184-A182-C5BD78D419CF</object-id>
              <tp:taxon-name-part taxon-name-part-type="genus" reg="Apiospora">Apiospora</tp:taxon-name-part>
              <tp:taxon-name-part taxon-name-part-type="species" reg="bambusigena">bambusigena</tp:taxon-name-part>
              <object-id xmlns:xlink="http://www.w3.org/1999/xlink" content-type="mycobank" xlink:type="simple">853701</object-id>
            </tp:taxon-name><tp:taxon-authority>D.H. Li, Z.X. Zhang, J.W. Xia &amp; X.G. Zhang</tp:taxon-authority><tp:taxon-status xmlns:xlink="http://www.w3.org/1999/xlink" xlink:type="simple">sp. nov.</tp:taxon-status><xref ref-type="fig" rid="F4">Fig. 4</xref></tp:nomenclature><tp:treatment-sec sec-type="material" id="SECID0EXOAG"><title>Type.</title><p>China • Hainan Province: Jianfengling National Forest Park, on diseased leaves of <tp:taxon-name><tp:taxon-name-part taxon-name-part-type="subfamily">Bambusoideae</tp:taxon-name-part></tp:taxon-name> sp., 12 April 2023, D.H. Li (<named-content xmlns:xlink="http://www.w3.org/1999/xlink" content-type="dwc:institutional_code" xlink:title="Herbarium Mycologicum Academiae Sinicae, Institute of Microbiology, Chinese Academy of Sciences, Beijing, China" xlink:href="http://grbio.org/institution/chinese-academy-sciences" xlink:type="simple">HMAS</named-content> 352970, holotype), ex-holotype living culture <named-content xmlns:xlink="http://www.w3.org/1999/xlink" content-type="dwc:institutional_code" xlink:title="Shandong Agricultural University Culture Collection" xlink:href="http://grbio.org/institution/shandong-agricultural-university" xlink:type="simple">SAUCC</named-content> 2446-2 = <named-content xmlns:xlink="http://www.w3.org/1999/xlink" content-type="dwc:institutional_code" xlink:title="China General Microbiological Culture Collection Center" xlink:href="http://grbio.org/institution/china-general-microbiological-culture-collection-center-chinese-academy-sciences" xlink:type="simple">CGMCC</named-content> 3.27948.</p></tp:treatment-sec><tp:treatment-sec sec-type="etymology" id="SECID0ERPAG"><title>Etymology.</title><p>The epithet <italic>bambusigena</italic> refers to the fungus produced on <italic>bambusae</italic>.</p></tp:treatment-sec><tp:treatment-sec sec-type="description" id="SECID0ELQAG"><title>Description.</title><p>Conidiomata in culture sporodochial, aggregated or solitary, erumpent, black, surrounded by white mycelium. Conidiophores simple or confluent, hyaline, cylindrical to clavate, 7.8–18.8 × 3.7–4.6 μm, usually reduced to conidiogenous cells. Conidiogenous cells aggregative, hyaline, smooth, cylindrical, 5.2–8.8 × 3.0–4.6 μm. Conidia circular to slightly elliptical, immature conidia hyaline, rough, maturity conidia tanned to black, smooth, without a central scar, 15.0–18.0 × 14.5–17.0 μm, mean ± SD = 16.5 ± 1.0 × 16.0 ± 0.9 μm, n = 30. Sexual morph unknown.</p><fig id="F4" position="float" orientation="portrait"><object-id xmlns:xlink="http://www.w3.org/1999/xlink" content-type="doi" xlink:type="simple">10.3897/mycokeys.111.136483.figure4</object-id><object-id xmlns:xlink="http://www.w3.org/1999/xlink" content-type="arpha" xlink:type="simple">F2F0218A-8A12-55A7-97D4-3D9C7220A8F5</object-id><label>Figure 4.</label><caption><p><italic><tp:taxon-name><tp:taxon-name-part taxon-name-part-type="genus" reg="Apiospora">Apiospora</tp:taxon-name-part><tp:taxon-name-part taxon-name-part-type="species" reg="bambusigena">bambusigena</tp:taxon-name-part></tp:taxon-name></italic> (<named-content xmlns:xlink="http://www.w3.org/1999/xlink" content-type="dwc:institutional_code" xlink:title="Herbarium Mycologicum Academiae Sinicae, Institute of Microbiology, Chinese Academy of Sciences, Beijing, China" xlink:href="http://grbio.org/institution/chinese-academy-sciences" xlink:type="simple">HMAS</named-content> 352970, holotype) <bold>a</bold> a leaf of <tp:taxon-name><tp:taxon-name-part taxon-name-part-type="subfamily">Bambusoideae</tp:taxon-name-part></tp:taxon-name> sp. <bold>b, c</bold> surface and reverse sides of colony after 14 days on <abbrev xmlns:xlink="http://www.w3.org/1999/xlink" xlink:title="potato dextrose agar" id="ABBRID0ERRAG" xlink:type="simple">PDA</abbrev><bold>d</bold> colony overview with conidiomata <bold>e, f</bold> conidiogenous cells with conidia <bold>g, h</bold> conidia. Scale bars: 10 μm (<bold>e–h</bold>).</p></caption><graphic xmlns:xlink="http://www.w3.org/1999/xlink" xlink:href="mycokeys-111-087-g004.jpg" position="float" orientation="portrait" xlink:type="simple" id="oo_1196745.jpg"><uri content-type="original_file" xlink:type="simple">https://binary.pensoft.net/fig/1196745</uri></graphic></fig></tp:treatment-sec><tp:treatment-sec sec-type="description" id="SECID0ECSAG"><title>Culture characteristics.</title><p>The colonies diameter reached 80 mm after 14 days of dark culture at 25 °C on <abbrev xmlns:xlink="http://www.w3.org/1999/xlink" xlink:title="potato dextrose agar" id="ABBRID0EISAG" xlink:type="simple">PDA</abbrev>, slightly rising above the surface of the substrate, non-uniform flocculent aerial mycelium and entire edge, white; reverse white.</p></tp:treatment-sec><tp:treatment-sec sec-type="material" id="SECID0EMSAG"><title>Additional material studied.</title><p>China • Hainan Province: Jianfengling National Forest Park, on diseased leaves of <tp:taxon-name><tp:taxon-name-part taxon-name-part-type="subfamily">Bambusoideae</tp:taxon-name-part></tp:taxon-name> sp., 12 April 2023, D.H. Li, <named-content xmlns:xlink="http://www.w3.org/1999/xlink" content-type="dwc:institutional_code" xlink:title="Herbarium of the Department of Plant Pathology, Shandong Agricultural University, Taian, China" xlink:href="http://grbio.org/institution/shandong-agricultural-university" xlink:type="simple">HSAUP</named-content> 2446-6, living culture <named-content xmlns:xlink="http://www.w3.org/1999/xlink" content-type="dwc:institutional_code" xlink:title="Shandong Agricultural University Culture Collection" xlink:href="http://grbio.org/institution/shandong-agricultural-university" xlink:type="simple">SAUCC</named-content> 2446-6.</p></tp:treatment-sec><tp:treatment-sec sec-type="notes" id="SECID0EBTAG"><title>Notes.</title><p>Phylogenetic analyses of four combined sequences (<abbrev xmlns:xlink="http://www.w3.org/1999/xlink" xlink:title="internal transcribed spacer" id="ABBRID0EHTAG" xlink:type="simple">ITS</abbrev>, <abbrev xmlns:xlink="http://www.w3.org/1999/xlink" xlink:title="28S large subunit ribosomal RNA gene" id="ABBRID0ELTAG" xlink:type="simple">LSU</abbrev>, <abbrev xmlns:xlink="http://www.w3.org/1999/xlink" xlink:title="translation elongation factor 1-alpha gene" id="ABBRID0EPTAG" xlink:type="simple">TEF1α</abbrev> and TUB2) showed that <italic><tp:taxon-name><tp:taxon-name-part taxon-name-part-type="genus" reg="Apiospora">Apiospora</tp:taxon-name-part><tp:taxon-name-part taxon-name-part-type="species" reg="bambusigena">bambusigena</tp:taxon-name-part></tp:taxon-name></italic> constitutes a distinct clade, closely affiliated with <italic><tp:taxon-name><tp:taxon-name-part taxon-name-part-type="genus" reg="Apiospora">A.</tp:taxon-name-part><tp:taxon-name-part taxon-name-part-type="species" reg="hydei">hydei</tp:taxon-name-part></tp:taxon-name></italic> (CBS 114990). <italic><tp:taxon-name><tp:taxon-name-part taxon-name-part-type="genus" reg="Apiospora">Apiospora</tp:taxon-name-part><tp:taxon-name-part taxon-name-part-type="species" reg="bambusigena">bambusigena</tp:taxon-name-part></tp:taxon-name></italic> is distinguished from <italic><tp:taxon-name><tp:taxon-name-part taxon-name-part-type="genus" reg="Apiospora">A.</tp:taxon-name-part><tp:taxon-name-part taxon-name-part-type="species" reg="hydei">hydei</tp:taxon-name-part></tp:taxon-name></italic> by 13/598, 1/1152, 20/351 and 8/467 in <abbrev xmlns:xlink="http://www.w3.org/1999/xlink" xlink:title="internal transcribed spacer" id="ABBRID0E6UAG" xlink:type="simple">ITS</abbrev>, <abbrev xmlns:xlink="http://www.w3.org/1999/xlink" xlink:title="28S large subunit ribosomal RNA gene" id="ABBRID0EDVAG" xlink:type="simple">LSU</abbrev>, <abbrev xmlns:xlink="http://www.w3.org/1999/xlink" xlink:title="translation elongation factor 1-alpha gene" id="ABBRID0EHVAG" xlink:type="simple">TEF1α</abbrev> and TUB2 sequences, respectively. Morphologically, the conidia of <italic><tp:taxon-name><tp:taxon-name-part taxon-name-part-type="genus" reg="Apiospora">A.</tp:taxon-name-part><tp:taxon-name-part taxon-name-part-type="species" reg="bambusigena">bambusigena</tp:taxon-name-part></tp:taxon-name></italic> are narrower than <italic><tp:taxon-name><tp:taxon-name-part taxon-name-part-type="genus" reg="Apiospora">A.</tp:taxon-name-part><tp:taxon-name-part taxon-name-part-type="species" reg="hydei">hydei</tp:taxon-name-part></tp:taxon-name></italic> (15.0–18.0 × 14.5–17.0 μm vs. 15.0–17.0 × 19.0–22.0 μm) and the conidiophores of <italic><tp:taxon-name><tp:taxon-name-part taxon-name-part-type="genus" reg="Apiospora">A.</tp:taxon-name-part><tp:taxon-name-part taxon-name-part-type="species" reg="bambusigena">bambusigena</tp:taxon-name-part></tp:taxon-name></italic> are shorter than <italic><tp:taxon-name><tp:taxon-name-part taxon-name-part-type="genus" reg="Apiospora">A.</tp:taxon-name-part><tp:taxon-name-part taxon-name-part-type="species" reg="hydei">hydei</tp:taxon-name-part></tp:taxon-name></italic> (7.8–18.8 × 3.7–4.6 μm vs. 20–40 × 3–5 μm) (<xref ref-type="bibr" rid="B1">Crous and Groenewald 2013</xref>; <xref ref-type="bibr" rid="B44">Pintos and Alvarado 2021</xref>).</p></tp:treatment-sec><ref-list><ref id="B1"><mixed-citation xmlns:xlink="http://www.w3.org/1999/xlink" xlink:type="simple"><person-group><name name-style="western"><surname>Crous</surname><given-names>PW</given-names></name><name name-style="western"><surname>Groenewald</surname><given-names>JZ</given-names></name></person-group> (<year>2013</year>) <article-title>A phylogenetic re-evaluation of <tp:taxon-name><tp:taxon-name-part taxon-name-part-type="genus">Arthrinium.</tp:taxon-name-part></tp:taxon-name></article-title><source>IMA Fungus</source><volume>4</volume>(<issue>1</issue>): <fpage>133</fpage>–<lpage>154</lpage>. <ext-link xlink:href="10.5598/imafungus.2013.04.01.13" ext-link-type="doi" xlink:type="simple">https://doi.org/10.5598/imafungus.2013.04.01.13</ext-link></mixed-citation></ref><ref id="B44"><mixed-citation xmlns:xlink="http://www.w3.org/1999/xlink" xlink:type="simple"><person-group><name name-style="western"><surname>Pintos</surname><given-names>Á</given-names></name><name name-style="western"><surname>Alvarado</surname><given-names>P</given-names></name></person-group> (<year>2021</year>) Phylogenetic delimitation of <italic><tp:taxon-name><tp:taxon-name-part taxon-name-part-type="genus">Apiospora</tp:taxon-name-part></tp:taxon-name></italic> and <italic><tp:taxon-name><tp:taxon-name-part taxon-name-part-type="genus">Arthrinium.</tp:taxon-name-part></tp:taxon-name></italic> Fungal Systematics and Evolution 7(1): 197–221. <ext-link xlink:href="10.3114/fuse.2021.07.10" ext-link-type="doi" xlink:type="simple">https://doi.org/10.3114/fuse.2021.07.10</ext-link></mixed-citation></ref></ref-list></tp:taxon-treatment>
