# Supplementary material for: ﻿Three new microfungi (Ascomycota) species from southern China
Source: MycoKeys. 2024 Dec 11;111:87–110. doi: 10.3897/mycokeys.111.136483 (PMC11656163; doi:10.3897/mycokeys.111.136483)
Supplement: XML Treatment for Microdochium jianfenglingense [file mycokeys.111.136483-treatment2.xml]

<!DOCTYPE tp:taxon-treatment
  PUBLIC "-//TaxonX//DTD Taxonomic Treatment Publishing DTD v0 20100105//EN" "tax-treatment-NSO.dtd">
<tp:taxon-treatment xmlns:tp="http://www.plazi.org/taxpub"><tp:treatment-meta><kwd-group><label>Taxon classification</label><kwd>
                <named-content content-type="kingdom">Fungi</named-content>
              </kwd><kwd>
                <named-content content-type="order">Amphisphaeriales</named-content>
              </kwd><kwd>
                <named-content content-type="family">Amphisphaeriaceae</named-content>
              </kwd></kwd-group><mixed-citation publication-type="journal"><person-group><name><surname>Li</surname><given-names>Duhua</given-names></name><name><surname>Zhang</surname><given-names>Mengyuan</given-names></name><name><surname>Zhang</surname><given-names>Jinjia</given-names></name><name><surname>Ma</surname><given-names>Liguo</given-names></name><name><surname>Zhang</surname><given-names>Zhaoxue</given-names></name><name><surname>Zhang</surname><given-names>Jie</given-names></name><name><surname>Zhang</surname><given-names>Xiuguo</given-names></name><name><surname>Xia</surname><given-names>Jiwen</given-names></name></person-group><article-title>﻿Three new microfungi (<tp:taxon-name><tp:taxon-name-part taxon-name-part-type="phylum">Ascomycota</tp:taxon-name-part></tp:taxon-name>) species from southern China</article-title><source>MycoKeys</source><day>11</day><month>12</month><year>2024</year><volume>111</volume><fpage>87</fpage><lpage>110</lpage><pub-id pub-id-type="doi">10.3897/mycokeys.111.136483</pub-id></mixed-citation></tp:treatment-meta><tp:nomenclature><label>﻿</label><tp:taxon-name>
              <object-id xmlns:xlink="http://www.w3.org/1999/xlink" content-type="arpha" xlink:type="simple">1FEC9B14-485C-5143-8A02-F4A169E61AB0</object-id>
              <tp:taxon-name-part taxon-name-part-type="genus" reg="Microdochium">Microdochium</tp:taxon-name-part>
              <tp:taxon-name-part taxon-name-part-type="species" reg="jianfenglingense">jianfenglingense</tp:taxon-name-part>
              <object-id xmlns:xlink="http://www.w3.org/1999/xlink" content-type="mycobank" xlink:type="simple">853702</object-id>
            </tp:taxon-name><tp:taxon-authority>D.H. Li, Z.X. Zhang, J.W. Xia &amp; X.G. Zhang</tp:taxon-authority><tp:taxon-status xmlns:xlink="http://www.w3.org/1999/xlink" xlink:type="simple">sp. nov.</tp:taxon-status><xref ref-type="fig" rid="F5">Fig. 5</xref></tp:nomenclature><tp:treatment-sec sec-type="material" id="SECID0ENYAG"><title>Type.</title><p>China • Hainan Province: Jianfengling National Forest Park, on diseased leaves of <tp:taxon-name><tp:taxon-name-part taxon-name-part-type="subfamily">Bambusoideae</tp:taxon-name-part></tp:taxon-name> sp., 12 April 2023, D.H. Li (<named-content xmlns:xlink="http://www.w3.org/1999/xlink" content-type="dwc:institutional_code" xlink:title="Herbarium Mycologicum Academiae Sinicae, Institute of Microbiology, Chinese Academy of Sciences, Beijing, China" xlink:href="http://grbio.org/institution/chinese-academy-sciences" xlink:type="simple">HMAS</named-content> 352971, holotype), ex-holotype living culture <named-content xmlns:xlink="http://www.w3.org/1999/xlink" content-type="dwc:institutional_code" xlink:title="Shandong Agricultural University Culture Collection" xlink:href="http://grbio.org/institution/shandong-agricultural-university" xlink:type="simple">SAUCC</named-content> 1862-2 = <named-content xmlns:xlink="http://www.w3.org/1999/xlink" content-type="dwc:institutional_code" xlink:title="China General Microbiological Culture Collection Center" xlink:href="http://grbio.org/institution/china-general-microbiological-culture-collection-center-chinese-academy-sciences" xlink:type="simple">CGMCC</named-content> 3.27947.</p></tp:treatment-sec><tp:treatment-sec sec-type="etymology" id="SECID0EHZAG"><title>Etymology.</title><p>The epithet <italic>jianfenglingense</italic> refers to the Jianfengling National Forest Park, where the holotype was collected.</p></tp:treatment-sec><tp:treatment-sec sec-type="description" id="SECID0EXZAG"><title>Description.</title><p>Conidiophores simple, hyaline, cylindrical to clavate, sometimes reduced to conidiogenous cells. Conidiogenous cells straight or slightly curved, 15.0–25.5 × 1.9–3.0 μm, monoblastic or polyblastic, terminal, denticulate, transparent, smooth, cylindrical and septate and produced on aerial mycelia. Conidia are solitary, hyaline, often 3-septate, spindle, oblong to ellipsoid, straight or curved, 13.0–24.0 × 2.5–4.5 μm, mean ± SD = 17.5 ± 2.5 × 3.4 ± 0.5 μm, n = 30, multi-guttulate and sometimes borne directly from the hyphae. No chlamydospores were observed. Sexual morph unknown.</p><fig id="F5" position="float" orientation="portrait"><object-id xmlns:xlink="http://www.w3.org/1999/xlink" content-type="doi" xlink:type="simple">10.3897/mycokeys.111.136483.figure5</object-id><object-id xmlns:xlink="http://www.w3.org/1999/xlink" content-type="arpha" xlink:type="simple">0D99E416-489D-5DF3-BA55-D47D991CFE14</object-id><label>Figure 5.</label><caption><p><italic><tp:taxon-name><tp:taxon-name-part taxon-name-part-type="genus" reg="Microdochium">Microdochium</tp:taxon-name-part><tp:taxon-name-part taxon-name-part-type="species" reg="jianfenglingense">jianfenglingense</tp:taxon-name-part></tp:taxon-name></italic> (<named-content xmlns:xlink="http://www.w3.org/1999/xlink" content-type="dwc:institutional_code" xlink:title="Herbarium Mycologicum Academiae Sinicae, Institute of Microbiology, Chinese Academy of Sciences, Beijing, China" xlink:href="http://grbio.org/institution/chinese-academy-sciences" xlink:type="simple">HMAS</named-content> 352971, holotype) <bold>a</bold> a leaf of <tp:taxon-name><tp:taxon-name-part taxon-name-part-type="subfamily">Bambusoideae</tp:taxon-name-part></tp:taxon-name> sp. <bold>b, c</bold> surface and reverse sides of the colony after 14 days on <abbrev xmlns:xlink="http://www.w3.org/1999/xlink" xlink:title="potato dextrose agar" id="ABBRID0E41AG" xlink:type="simple">PDA</abbrev>, OA <bold>d</bold> colony overview <bold>e–g</bold> conidiogenous cells with conidia <bold>h, i</bold> conidia. Scale bars: 10 μm (<bold>e–i</bold>).</p></caption><graphic xmlns:xlink="http://www.w3.org/1999/xlink" xlink:href="mycokeys-111-087-g005.jpg" position="float" orientation="portrait" xlink:type="simple" id="oo_1196746.jpg"><uri content-type="original_file" xlink:type="simple">https://binary.pensoft.net/fig/1196746</uri></graphic></fig></tp:treatment-sec><tp:treatment-sec sec-type="description" id="SECID0EO2AG"><title>Culture characteristics.</title><p>The colonies diameter reached 69–72 mm after 14 days of dark culture at 25 °C on <abbrev xmlns:xlink="http://www.w3.org/1999/xlink" xlink:title="potato dextrose agar" id="ABBRID0EU2AG" xlink:type="simple">PDA</abbrev>, colonies exhibited concentric spreading, fluffy, marginal aerial mycelium white to cream, gradually turning tawny towards the centre; reverse white to tawny. The colonies diameter reached 64–74 mm after 14 days of dark culture at 25 °C on OA, colonies concentrically spreading, fluffy, aerial mycelium milky white, substrate mycelium grey in the medium; reverse white.</p></tp:treatment-sec><tp:treatment-sec sec-type="material" id="SECID0EY2AG"><title>Additional material studied.</title><p>China • Hainan Province: Jianfengling National Forest Park, on diseased leaves of <tp:taxon-name><tp:taxon-name-part taxon-name-part-type="subfamily">Bambusoideae</tp:taxon-name-part></tp:taxon-name> sp., 12 April 2023, D.H. Li, <named-content xmlns:xlink="http://www.w3.org/1999/xlink" content-type="dwc:institutional_code" xlink:title="Herbarium of the Department of Plant Pathology, Shandong Agricultural University, Taian, China" xlink:href="http://grbio.org/institution/shandong-agricultural-university" xlink:type="simple">HSAUP</named-content> 1862-5, living culture <named-content xmlns:xlink="http://www.w3.org/1999/xlink" content-type="dwc:institutional_code" xlink:title="Shandong Agricultural University Culture Collection" xlink:href="http://grbio.org/institution/shandong-agricultural-university" xlink:type="simple">SAUCC</named-content> 1862-5.</p></tp:treatment-sec><tp:treatment-sec sec-type="notes" id="SECID0EN3AG"><title>Notes.</title><p>Phylogenetic analyses of four combined sequences (<abbrev xmlns:xlink="http://www.w3.org/1999/xlink" xlink:title="internal transcribed spacer" id="ABBRID0ET3AG" xlink:type="simple">ITS</abbrev>, <abbrev xmlns:xlink="http://www.w3.org/1999/xlink" xlink:title="28S large subunit ribosomal RNA gene" id="ABBRID0EX3AG" xlink:type="simple">LSU</abbrev>, <abbrev xmlns:xlink="http://www.w3.org/1999/xlink" xlink:title="RNA polymerase II second-largest subunit" id="ABBRID0E23AG" xlink:type="simple">RPB2</abbrev> and TUB2) showed that <italic><tp:taxon-name><tp:taxon-name-part taxon-name-part-type="genus" reg="Microdochium">Microdochium</tp:taxon-name-part><tp:taxon-name-part taxon-name-part-type="species" reg="jianfenglingense">jianfenglingense</tp:taxon-name-part></tp:taxon-name></italic> constitutes a distinct clade, closely affiliated with <italic><tp:taxon-name><tp:taxon-name-part taxon-name-part-type="genus" reg="Microdochium">M.</tp:taxon-name-part><tp:taxon-name-part taxon-name-part-type="species" reg="bambusae">bambusae</tp:taxon-name-part></tp:taxon-name></italic> (<named-content xmlns:xlink="http://www.w3.org/1999/xlink" content-type="dwc:institutional_code" xlink:title="Shandong Agricultural University Culture Collection" xlink:href="http://grbio.org/institution/shandong-agricultural-university" xlink:type="simple">SAUCC</named-content> 1862-1 and <named-content xmlns:xlink="http://www.w3.org/1999/xlink" content-type="dwc:institutional_code" xlink:title="Shandong Agricultural University Culture Collection" xlink:href="http://grbio.org/institution/shandong-agricultural-university" xlink:type="simple">SAUCC</named-content> 1866-1) and <italic><tp:taxon-name><tp:taxon-name-part taxon-name-part-type="genus" reg="Microdochium">M.</tp:taxon-name-part><tp:taxon-name-part taxon-name-part-type="species" reg="indocalami">indocalami</tp:taxon-name-part></tp:taxon-name></italic> (<named-content xmlns:xlink="http://www.w3.org/1999/xlink" content-type="dwc:institutional_code" xlink:title="Shandong Agricultural University Culture Collection" xlink:href="http://grbio.org/institution/shandong-agricultural-university" xlink:type="simple">SAUCC</named-content> 1016). <italic><tp:taxon-name><tp:taxon-name-part taxon-name-part-type="genus" reg="Microdochium">Microdochium</tp:taxon-name-part><tp:taxon-name-part taxon-name-part-type="species" reg="jianfenglingense">jianfenglingense</tp:taxon-name-part></tp:taxon-name></italic> is distinguished from <italic><tp:taxon-name><tp:taxon-name-part taxon-name-part-type="genus" reg="Microdochium">M.</tp:taxon-name-part><tp:taxon-name-part taxon-name-part-type="species" reg="bambusae">bambusae</tp:taxon-name-part></tp:taxon-name></italic> (<named-content xmlns:xlink="http://www.w3.org/1999/xlink" content-type="dwc:institutional_code" xlink:title="Shandong Agricultural University Culture Collection" xlink:href="http://grbio.org/institution/shandong-agricultural-university" xlink:type="simple">SAUCC</named-content> 1866-1) by 7/535, 3/828 and 59/912 characters and from <italic><tp:taxon-name><tp:taxon-name-part taxon-name-part-type="genus" reg="Microdochium">M.</tp:taxon-name-part><tp:taxon-name-part taxon-name-part-type="species" reg="indocalami">indocalami</tp:taxon-name-part></tp:taxon-name></italic> (<named-content xmlns:xlink="http://www.w3.org/1999/xlink" content-type="dwc:institutional_code" xlink:title="Shandong Agricultural University Culture Collection" xlink:href="http://grbio.org/institution/shandong-agricultural-university" xlink:type="simple">SAUCC</named-content> 1016) by 24/539, 1/832 and 48/840 characters in <abbrev xmlns:xlink="http://www.w3.org/1999/xlink" xlink:title="internal transcribed spacer" id="ABBRID0E16AG" xlink:type="simple">ITS</abbrev>, <abbrev xmlns:xlink="http://www.w3.org/1999/xlink" xlink:title="28S large subunit ribosomal RNA gene" id="ABBRID0E56AG" xlink:type="simple">LSU</abbrev> and <abbrev xmlns:xlink="http://www.w3.org/1999/xlink" xlink:title="RNA polymerase II second-largest subunit" id="ABBRID0ECABG" xlink:type="simple">RPB2</abbrev> sequences, respectively. Morphologically, the conidia of <italic><tp:taxon-name><tp:taxon-name-part taxon-name-part-type="genus" reg="Microdochium">M.</tp:taxon-name-part><tp:taxon-name-part taxon-name-part-type="species" reg="jianfenglingense">jianfenglingense</tp:taxon-name-part></tp:taxon-name></italic> are longer than <italic><tp:taxon-name><tp:taxon-name-part taxon-name-part-type="genus" reg="Microdochium">M.</tp:taxon-name-part><tp:taxon-name-part taxon-name-part-type="species" reg="bambusae">bambusae</tp:taxon-name-part></tp:taxon-name></italic> and <italic><tp:taxon-name><tp:taxon-name-part taxon-name-part-type="genus" reg="Microdochium">M.</tp:taxon-name-part><tp:taxon-name-part taxon-name-part-type="species" reg="indocalami">indocalami</tp:taxon-name-part></tp:taxon-name></italic> (13.0–24.0 × 2.5–4.5 μm vs. 13.0–17.0 × 2.5–3.5 μm vs. 13.0–15.5 × 3.5–5.5 μm). Conidiogenous cells of <italic><tp:taxon-name><tp:taxon-name-part taxon-name-part-type="genus" reg="Microdochium">M.</tp:taxon-name-part><tp:taxon-name-part taxon-name-part-type="species" reg="jianfenglingense">jianfenglingense</tp:taxon-name-part></tp:taxon-name></italic> are shorter than <italic><tp:taxon-name><tp:taxon-name-part taxon-name-part-type="genus" reg="Microdochium">M.</tp:taxon-name-part><tp:taxon-name-part taxon-name-part-type="species" reg="bambusae">bambusae</tp:taxon-name-part></tp:taxon-name></italic> and <italic><tp:taxon-name><tp:taxon-name-part taxon-name-part-type="genus" reg="Microdochium">M.</tp:taxon-name-part><tp:taxon-name-part taxon-name-part-type="species" reg="indocalami">indocalami</tp:taxon-name-part></tp:taxon-name></italic> (15.0–25.5 × 1.9–3.0 μm vs. 17.4–30.0 × 2.5–3.0 μm vs. 11.0–28.3 × 1.5–2.9 μm) (<xref ref-type="bibr" rid="B12">Huang et al. 2020</xref>; <xref ref-type="bibr" rid="B63">Zhang et al. 2023</xref>).</p></tp:treatment-sec><ref-list><ref id="B12"><mixed-citation xmlns:xlink="http://www.w3.org/1999/xlink" xlink:type="simple"><person-group><name name-style="western"><surname>Huang</surname><given-names>ST</given-names></name><name name-style="western"><surname>Xia</surname><given-names>JW</given-names></name><name name-style="western"><surname>Zhang</surname><given-names>XG</given-names></name><name name-style="western"><surname>Sun</surname><given-names>WX</given-names></name><name name-style="western"><surname>Li</surname><given-names>Z</given-names></name></person-group> (<year>2020</year>) <article-title>Two new species of <italic><tp:taxon-name><tp:taxon-name-part taxon-name-part-type="genus">Microdochium</tp:taxon-name-part></tp:taxon-name></italic> from <italic><tp:taxon-name><tp:taxon-name-part taxon-name-part-type="genus">Indocalamus</tp:taxon-name-part><tp:taxon-name-part taxon-name-part-type="species">longiauritus</tp:taxon-name-part></tp:taxon-name></italic> in southwestern China.</article-title><source>MycoKeys</source><volume>72</volume>: <fpage>93</fpage>–<lpage>108</lpage>. <ext-link xlink:href="10.3897/mycokeys.72.55445" ext-link-type="doi" xlink:type="simple">https://doi.org/10.3897/mycokeys.72.55445</ext-link></mixed-citation></ref><ref id="B63"><mixed-citation xmlns:xlink="http://www.w3.org/1999/xlink" xlink:type="simple"><person-group><name name-style="western"><surname>Zhang</surname><given-names>J</given-names></name><name name-style="western"><surname>Zhang</surname><given-names>Z</given-names></name><name name-style="western"><surname>Li</surname><given-names>D</given-names></name><name name-style="western"><surname>Xia</surname><given-names>J</given-names></name><name name-style="western"><surname>Li</surname><given-names>Z</given-names></name></person-group> (<year>2023</year>) <article-title>Three new species of <italic><tp:taxon-name><tp:taxon-name-part taxon-name-part-type="genus">Microdochium</tp:taxon-name-part></tp:taxon-name></italic> (<tp:taxon-name><tp:taxon-name-part taxon-name-part-type="family">Microdochiaceae</tp:taxon-name-part></tp:taxon-name>, <tp:taxon-name><tp:taxon-name-part taxon-name-part-type="order">Xylariales</tp:taxon-name-part></tp:taxon-name>) on <tp:taxon-name><tp:taxon-name-part taxon-name-part-type="family">Bambusaceae</tp:taxon-name-part></tp:taxon-name> sp. and saprophytic leaves from Hainan and Yunnan, China.</article-title><source>Journal of <tp:taxon-name><tp:taxon-name-part taxon-name-part-type="kingdom">Fungi</tp:taxon-name-part></tp:taxon-name> (Basel, Switzerland)</source><volume>9</volume>(<issue>12</issue>): <fpage>1176</fpage>. <ext-link xlink:href="10.3390/jof9121176" ext-link-type="doi" xlink:type="simple">https://doi.org/10.3390/jof9121176</ext-link></mixed-citation></ref></ref-list></tp:taxon-treatment>
