# Supplementary material for: ﻿Three new microfungi (Ascomycota) species from southern China
Source: MycoKeys. 2024 Dec 11;111:87–110. doi: 10.3897/mycokeys.111.136483 (PMC11656163; doi:10.3897/mycokeys.111.136483)
Supplement: XML Treatment for Pestalotiopsis solicola [file mycokeys.111.136483-treatment3.xml]

<!DOCTYPE tp:taxon-treatment
  PUBLIC "-//TaxonX//DTD Taxonomic Treatment Publishing DTD v0 20100105//EN" "tax-treatment-NSO.dtd">
<tp:taxon-treatment xmlns:tp="http://www.plazi.org/taxpub"><tp:treatment-meta><kwd-group><label>Taxon classification</label><kwd>
                <named-content content-type="kingdom">Fungi</named-content>
              </kwd><kwd>
                <named-content content-type="order">Amphisphaeriales</named-content>
              </kwd><kwd>
                <named-content content-type="family">Pestalotiopsidaceae</named-content>
              </kwd></kwd-group><mixed-citation publication-type="journal"><person-group><name><surname>Li</surname><given-names>Duhua</given-names></name><name><surname>Zhang</surname><given-names>Mengyuan</given-names></name><name><surname>Zhang</surname><given-names>Jinjia</given-names></name><name><surname>Ma</surname><given-names>Liguo</given-names></name><name><surname>Zhang</surname><given-names>Zhaoxue</given-names></name><name><surname>Zhang</surname><given-names>Jie</given-names></name><name><surname>Zhang</surname><given-names>Xiuguo</given-names></name><name><surname>Xia</surname><given-names>Jiwen</given-names></name></person-group><article-title>﻿Three new microfungi (<tp:taxon-name><tp:taxon-name-part taxon-name-part-type="phylum">Ascomycota</tp:taxon-name-part></tp:taxon-name>) species from southern China</article-title><source>MycoKeys</source><day>11</day><month>12</month><year>2024</year><volume>111</volume><fpage>87</fpage><lpage>110</lpage><pub-id pub-id-type="doi">10.3897/mycokeys.111.136483</pub-id></mixed-citation></tp:treatment-meta><tp:nomenclature><label>﻿</label><tp:taxon-name>
              <object-id xmlns:xlink="http://www.w3.org/1999/xlink" content-type="arpha" xlink:type="simple">ECBD5DDF-ED18-5511-BD49-A8A73F0F5A8B</object-id>
              <tp:taxon-name-part taxon-name-part-type="genus" reg="Pestalotiopsis">Pestalotiopsis</tp:taxon-name-part>
              <tp:taxon-name-part taxon-name-part-type="species" reg="solicola">solicola</tp:taxon-name-part>
              <object-id xmlns:xlink="http://www.w3.org/1999/xlink" content-type="mycobank" xlink:type="simple">854062</object-id>
            </tp:taxon-name><tp:taxon-authority>D.H. Li, Z.X. Zhang, J.W. Xia &amp; X.G. Zhang</tp:taxon-authority><tp:taxon-status xmlns:xlink="http://www.w3.org/1999/xlink" xlink:type="simple">sp. nov.</tp:taxon-status><xref ref-type="fig" rid="F6">Fig. 6</xref></tp:nomenclature><tp:treatment-sec sec-type="material" id="SECID0E5DBG"><title>Type.</title><p>China • Yunnan Province, Kunming, Fumin County, in soil, 20 May 2023, D.H. Li (<named-content xmlns:xlink="http://www.w3.org/1999/xlink" content-type="dwc:institutional_code" xlink:title="Herbarium Mycologicum Academiae Sinicae, Institute of Microbiology, Chinese Academy of Sciences, Beijing, China" xlink:href="http://grbio.org/institution/chinese-academy-sciences" xlink:type="simple">HMAS</named-content> 352972, holotype), ex-holotype living culture <named-content xmlns:xlink="http://www.w3.org/1999/xlink" content-type="dwc:institutional_code" xlink:title="Shandong Agricultural University Culture Collection" xlink:href="http://grbio.org/institution/shandong-agricultural-university" xlink:type="simple">SAUCC</named-content> 003804 = <named-content xmlns:xlink="http://www.w3.org/1999/xlink" content-type="dwc:institutional_code" xlink:title="China General Microbiological Culture Collection Center" xlink:href="http://grbio.org/institution/china-general-microbiological-culture-collection-center-chinese-academy-sciences" xlink:type="simple">CGMCC</named-content> 3.22681.</p></tp:treatment-sec><tp:treatment-sec sec-type="etymology" id="SECID0ETEBG"><title>Etymology.</title><p>The epithet refers to the substrate “soil” from which the holotype was isolated.</p></tp:treatment-sec><tp:treatment-sec sec-type="description" id="SECID0EYEBG"><title>Description.</title><p>Conidiomata appear as sporodochial structures in culture, solitary or aggregated, black, erumpent, exuding dark conidial masses. Conidiophores simple or confluent, hyaline, cylindrical to clavate, usually reduced to conidiogenous cells. Conidiogenous cells aggregative, smooth, cylindrical to clavate, hyaline, 15.0–40.4 × 2.7–7.2 μm. Conidia fusoid, straight or slightly curved, 4-septate, smooth, slightly constricted at the septa, 24.3–32.4 × 8.0–10.0 μm; basal cell obconic with a truncate base, 2.0–5.9 μm long, thin-walled, hyaline, basal appendages single, unbranched, tubular, straight or slightly bent, 10.3–13.4 μm long; median cells 3, trapezoid or subcylindrical, thick-walled, pale brown to brown, 18.8–21.3 μm long, specifically, the first median cell from base 3.1–7.5 μm long, the second median cell 6.2–8.2 μm long, the third median cell 4.8–6.9 μm long; apical cell conic with an acute apex, hyaline, thin-walled, 2.1–5.5 μm long; apical appendages 2–5, unbranched, tubular, straight or slightly curved, 25.0–32.0 μm long. Sexual morph unknown.</p><fig id="F6" position="float" orientation="portrait"><object-id xmlns:xlink="http://www.w3.org/1999/xlink" content-type="doi" xlink:type="simple">10.3897/mycokeys.111.136483.figure6</object-id><object-id xmlns:xlink="http://www.w3.org/1999/xlink" content-type="arpha" xlink:type="simple">D92A9BA8-00ED-5091-809C-DBA3FE966FA6</object-id><label>Figure 6.</label><caption><p><italic><tp:taxon-name><tp:taxon-name-part taxon-name-part-type="genus" reg="Pestalotiopsis">Pestalotiopsis</tp:taxon-name-part><tp:taxon-name-part taxon-name-part-type="species" reg="solicola">solicola</tp:taxon-name-part></tp:taxon-name></italic> (<named-content xmlns:xlink="http://www.w3.org/1999/xlink" content-type="dwc:institutional_code" xlink:title="Herbarium Mycologicum Academiae Sinicae, Institute of Microbiology, Chinese Academy of Sciences, Beijing, China" xlink:href="http://grbio.org/institution/chinese-academy-sciences" xlink:type="simple">HMAS</named-content> 352972, holotype) <bold>a, b</bold> surface and reverse sides of colony after 7 days on <abbrev xmlns:xlink="http://www.w3.org/1999/xlink" xlink:title="potato dextrose agar" id="ABBRID0EXFBG" xlink:type="simple">PDA</abbrev><bold>c</bold> colony overview with conidiomata <bold>d–f</bold> conidiogenous cells with conidia <bold>g–k</bold> conidia. Scale bars: 10 μm (<bold>d–k</bold>).</p></caption><graphic xmlns:xlink="http://www.w3.org/1999/xlink" xlink:href="mycokeys-111-087-g006.jpg" position="float" orientation="portrait" xlink:type="simple" id="oo_1196747.jpg"><uri content-type="original_file" xlink:type="simple">https://binary.pensoft.net/fig/1196747</uri></graphic></fig></tp:treatment-sec><tp:treatment-sec sec-type="description" id="SECID0EIGBG"><title>Culture characteristics.</title><p>The colonies diameter reached 75–80 mm after 7 days of dark culture at 25 °C on <abbrev xmlns:xlink="http://www.w3.org/1999/xlink" xlink:title="potato dextrose agar" id="ABBRID0EOGBG" xlink:type="simple">PDA</abbrev>, whitish, flat, with flocculent aerial mycelium forming concentric rings and entire edge; reverse white.</p></tp:treatment-sec><tp:treatment-sec sec-type="material" id="SECID0ESGBG"><title>Additional material studied.</title><p>China • Yunnan Province, Kunming, Fumin County, in soil, 20 May 2023, D.H. Li, <named-content xmlns:xlink="http://www.w3.org/1999/xlink" content-type="dwc:institutional_code" xlink:title="Herbarium of the Department of Plant Pathology, Shandong Agricultural University, Taian, China" xlink:href="http://grbio.org/institution/shandong-agricultural-university" xlink:type="simple">HSAUP</named-content> 003806, living culture <named-content xmlns:xlink="http://www.w3.org/1999/xlink" content-type="dwc:institutional_code" xlink:title="Shandong Agricultural University Culture Collection" xlink:href="http://grbio.org/institution/shandong-agricultural-university" xlink:type="simple">SAUCC</named-content> 003806; ibid., <named-content xmlns:xlink="http://www.w3.org/1999/xlink" content-type="dwc:institutional_code" xlink:title="Herbarium of the Department of Plant Pathology, Shandong Agricultural University, Taian, China" xlink:href="http://grbio.org/institution/shandong-agricultural-university" xlink:type="simple">HSAUP</named-content> 003807, living culture <named-content xmlns:xlink="http://www.w3.org/1999/xlink" content-type="dwc:institutional_code" xlink:title="Shandong Agricultural University Culture Collection" xlink:href="http://grbio.org/institution/shandong-agricultural-university" xlink:type="simple">SAUCC</named-content> 003807.</p></tp:treatment-sec><tp:treatment-sec sec-type="notes" id="SECID0EMHBG"><title>Notes.</title><p>Phylogenetic analyses of three combined sequence (<abbrev xmlns:xlink="http://www.w3.org/1999/xlink" xlink:title="internal transcribed spacer" id="ABBRID0ESHBG" xlink:type="simple">ITS</abbrev>, <abbrev xmlns:xlink="http://www.w3.org/1999/xlink" xlink:title="translation elongation factor 1-alpha gene" id="ABBRID0EWHBG" xlink:type="simple">TEF1α</abbrev> and TUB2) showed that <italic><tp:taxon-name><tp:taxon-name-part taxon-name-part-type="genus" reg="Pestalotiopsis">Pestalotiopsis</tp:taxon-name-part><tp:taxon-name-part taxon-name-part-type="species" reg="solicola">solicola</tp:taxon-name-part></tp:taxon-name></italic> was found to constitute a distinct clade, closely affiliated with <italic><tp:taxon-name><tp:taxon-name-part taxon-name-part-type="genus" reg="Pestalotiopsis">P.</tp:taxon-name-part><tp:taxon-name-part taxon-name-part-type="species" reg="brassicae">brassicae</tp:taxon-name-part></tp:taxon-name></italic> (CBS 170.26), <italic><tp:taxon-name><tp:taxon-name-part taxon-name-part-type="genus" reg="Pestalotiopsis">P.</tp:taxon-name-part><tp:taxon-name-part taxon-name-part-type="species" reg="chinensis">chinensis</tp:taxon-name-part></tp:taxon-name></italic> (MFLUCC 12-0273), <italic><tp:taxon-name><tp:taxon-name-part taxon-name-part-type="genus" reg="Pestalotiopsis">P.</tp:taxon-name-part><tp:taxon-name-part taxon-name-part-type="species" reg="hollandica">hollandica</tp:taxon-name-part></tp:taxon-name></italic> (CBS 265.33), <italic><tp:taxon-name><tp:taxon-name-part taxon-name-part-type="genus" reg="Pestalotiopsis">P.</tp:taxon-name-part><tp:taxon-name-part taxon-name-part-type="species" reg="italiana">italiana</tp:taxon-name-part></tp:taxon-name></italic> (MFLU 14-0214), <italic><tp:taxon-name><tp:taxon-name-part taxon-name-part-type="genus" reg="Pestalotiopsis">P.</tp:taxon-name-part><tp:taxon-name-part taxon-name-part-type="species" reg="monochaeta">monochaeta</tp:taxon-name-part></tp:taxon-name></italic> (CBS 144.97 and CBS 440.83), <italic><tp:taxon-name><tp:taxon-name-part taxon-name-part-type="genus" reg="Pestalotiopsis">P.</tp:taxon-name-part><tp:taxon-name-part taxon-name-part-type="species" reg="sequoiae">sequoiae</tp:taxon-name-part></tp:taxon-name></italic> (MFLUCC 13-0399) and <italic><tp:taxon-name><tp:taxon-name-part taxon-name-part-type="genus" reg="Pestalotiopsis">P.</tp:taxon-name-part><tp:taxon-name-part taxon-name-part-type="species" reg="verruculosa">verruculosa</tp:taxon-name-part></tp:taxon-name></italic> (MFLUCC 12-0274). <italic><tp:taxon-name><tp:taxon-name-part taxon-name-part-type="genus" reg="Pestalotiopsis">P.</tp:taxon-name-part><tp:taxon-name-part taxon-name-part-type="species" reg="solicola">solicola</tp:taxon-name-part></tp:taxon-name></italic> differs from: <italic><tp:taxon-name><tp:taxon-name-part taxon-name-part-type="genus" reg="Pestalotiopsis">P.</tp:taxon-name-part><tp:taxon-name-part taxon-name-part-type="species" reg="brassicae">brassicae</tp:taxon-name-part></tp:taxon-name></italic> by 6/261 bp in <abbrev xmlns:xlink="http://www.w3.org/1999/xlink" xlink:title="translation elongation factor 1-alpha gene" id="ABBRID0EILBG" xlink:type="simple">TEF1α</abbrev>, <italic><tp:taxon-name><tp:taxon-name-part taxon-name-part-type="genus" reg="Pestalotiopsis">P.</tp:taxon-name-part><tp:taxon-name-part taxon-name-part-type="species" reg="hollandica">hollandica</tp:taxon-name-part></tp:taxon-name></italic> by 6/273 bp in <abbrev xmlns:xlink="http://www.w3.org/1999/xlink" xlink:title="translation elongation factor 1-alpha gene" id="ABBRID0EXLBG" xlink:type="simple">TEF1α</abbrev> and 6/769 bp in TUB2, <italic><tp:taxon-name><tp:taxon-name-part taxon-name-part-type="genus" reg="Pestalotiopsis">P.</tp:taxon-name-part><tp:taxon-name-part taxon-name-part-type="species" reg="italiana">italiana</tp:taxon-name-part></tp:taxon-name></italic> by 9/442 bp in <abbrev xmlns:xlink="http://www.w3.org/1999/xlink" xlink:title="internal transcribed spacer" id="ABBRID0EGMBG" xlink:type="simple">ITS</abbrev>, 7/266 bp in <abbrev xmlns:xlink="http://www.w3.org/1999/xlink" xlink:title="translation elongation factor 1-alpha gene" id="ABBRID0EKMBG" xlink:type="simple">TEF1α</abbrev> and 3/446 bp in TUB2, <italic><tp:taxon-name><tp:taxon-name-part taxon-name-part-type="genus" reg="Pestalotiopsis">P.</tp:taxon-name-part><tp:taxon-name-part taxon-name-part-type="species" reg="monochaeta">monochaeta</tp:taxon-name-part></tp:taxon-name></italic> by 15/282 bp in <abbrev xmlns:xlink="http://www.w3.org/1999/xlink" xlink:title="translation elongation factor 1-alpha gene" id="ABBRID0EZMBG" xlink:type="simple">TEF1α</abbrev>, <italic><tp:taxon-name><tp:taxon-name-part taxon-name-part-type="genus" reg="Pestalotiopsis">P.</tp:taxon-name-part><tp:taxon-name-part taxon-name-part-type="species" reg="verruculosa">verruculosa</tp:taxon-name-part></tp:taxon-name></italic> by 1/540 bp in <abbrev xmlns:xlink="http://www.w3.org/1999/xlink" xlink:title="internal transcribed spacer" id="ABBRID0EINBG" xlink:type="simple">ITS</abbrev> and 2/273 bp in <abbrev xmlns:xlink="http://www.w3.org/1999/xlink" xlink:title="translation elongation factor 1-alpha gene" id="ABBRID0EMNBG" xlink:type="simple">TEF1α</abbrev>. In addition, a small phylogenetic tree containing the individual genes <abbrev xmlns:xlink="http://www.w3.org/1999/xlink" xlink:title="translation elongation factor 1-alpha gene" id="ABBRID0EQNBG" xlink:type="simple">TEF1α</abbrev> and TUB2 of these species was added (Suppl. materials <xref ref-type="supplementary-material" rid="S3">3</xref>, <xref ref-type="supplementary-material" rid="S4">4</xref>). In morphology, <italic><tp:taxon-name><tp:taxon-name-part taxon-name-part-type="genus" reg="Pestalotiopsis">P.</tp:taxon-name-part><tp:taxon-name-part taxon-name-part-type="species" reg="solicola">solicola</tp:taxon-name-part></tp:taxon-name></italic> is closely related to seven other species, but there are also differences. For more details, see the morphological comparison of the species in Table <xref ref-type="table" rid="T3">3</xref>. The differences between <italic><tp:taxon-name><tp:taxon-name-part taxon-name-part-type="genus" reg="Pestalotiopsis">P.</tp:taxon-name-part><tp:taxon-name-part taxon-name-part-type="species" reg="solicola">solicola</tp:taxon-name-part></tp:taxon-name></italic> and other species mainly focus on the number of apical appendages, the size of conidia and the culture characteristics of the <abbrev xmlns:xlink="http://www.w3.org/1999/xlink" xlink:title="potato dextrose agar" id="ABBRID0EWOBG" xlink:type="simple">PDA</abbrev> medium. (<xref ref-type="bibr" rid="B36">Maharachchikumbura et al. 2012</xref>, <xref ref-type="bibr" rid="B37">2014</xref>; <xref ref-type="bibr" rid="B31">Liu et al. 2015</xref>; <xref ref-type="bibr" rid="B17">Hyde et al. 2016</xref>).</p><table-wrap id="T3" position="float" orientation="portrait"><label>Table 3.</label><caption><p>Morphological comparison between <italic><tp:taxon-name><tp:taxon-name-part taxon-name-part-type="genus" reg="Pestalotiopsis">P.</tp:taxon-name-part><tp:taxon-name-part taxon-name-part-type="species" reg="solicola">solicola</tp:taxon-name-part></tp:taxon-name></italic> and other closely-related species.</p></caption><table id="TID0ECVCI" rules="all"><tbody><tr><th rowspan="1" colspan="2">Species</th><th rowspan="1" colspan="1">
                      <italic>
                        <tp:taxon-name><tp:taxon-name-part taxon-name-part-type="genus" reg="Pestalotiopsis">P.</tp:taxon-name-part><tp:taxon-name-part taxon-name-part-type="species" reg="brassicae">brassicae</tp:taxon-name-part></tp:taxon-name>
                      </italic>
                    </th><th rowspan="1" colspan="1">
                      <italic>
                        <tp:taxon-name><tp:taxon-name-part taxon-name-part-type="genus" reg="Pestalotiopsis">P.</tp:taxon-name-part><tp:taxon-name-part taxon-name-part-type="species" reg="hollandica">hollandica</tp:taxon-name-part></tp:taxon-name>
                      </italic>
                    </th><th rowspan="1" colspan="1">
                      <italic>
                        <tp:taxon-name><tp:taxon-name-part taxon-name-part-type="genus" reg="Pestalotiopsis">P.</tp:taxon-name-part><tp:taxon-name-part taxon-name-part-type="species" reg="monochaeta">monochaeta</tp:taxon-name-part></tp:taxon-name>
                      </italic>
                    </th><th rowspan="1" colspan="1">
                      <italic>
                        <tp:taxon-name><tp:taxon-name-part taxon-name-part-type="genus" reg="Pestalotiopsis">P.</tp:taxon-name-part><tp:taxon-name-part taxon-name-part-type="species" reg="chinensis">chinensis</tp:taxon-name-part></tp:taxon-name>
                      </italic>
                    </th><th rowspan="1" colspan="1">
                      <italic>
                        <tp:taxon-name><tp:taxon-name-part taxon-name-part-type="genus" reg="Pestalotiopsis">P.</tp:taxon-name-part><tp:taxon-name-part taxon-name-part-type="species" reg="verruculosa">verruculosa</tp:taxon-name-part></tp:taxon-name>
                      </italic>
                    </th><th rowspan="1" colspan="1">
                      <italic>
                        <tp:taxon-name><tp:taxon-name-part taxon-name-part-type="genus" reg="Pestalotiopsis">P.</tp:taxon-name-part><tp:taxon-name-part taxon-name-part-type="species" reg="italiana">italiana</tp:taxon-name-part></tp:taxon-name>
                      </italic>
                    </th><th rowspan="1" colspan="1">
                      <italic>
                        <tp:taxon-name><tp:taxon-name-part taxon-name-part-type="genus" reg="Pestalotiopsis">P.</tp:taxon-name-part><tp:taxon-name-part taxon-name-part-type="species" reg="sequoiae">sequoiae</tp:taxon-name-part></tp:taxon-name>
                      </italic>
                    </th><th rowspan="1" colspan="1">
                      <italic>
                        <tp:taxon-name><tp:taxon-name-part taxon-name-part-type="genus" reg="Pestalotiopsis">P.</tp:taxon-name-part><tp:taxon-name-part taxon-name-part-type="species" reg="solicola">solicola</tp:taxon-name-part></tp:taxon-name>
                      </italic>
                    </th></tr><tr><td rowspan="1" colspan="2">
                      <bold>Culture characteristics</bold>
                    </td><td rowspan="1" colspan="1">whitish</td><td rowspan="1" colspan="1">whitish to pale grey</td><td rowspan="1" colspan="1">whitish to pale yellow</td><td rowspan="1" colspan="1">whitish to pale yellow, reverse yellow to pale orange</td><td rowspan="1" colspan="1">whitish to pale yellow, reverse yellow to pale orange</td><td rowspan="1" colspan="1">whitish to pale grey</td><td rowspan="1" colspan="1">whitish</td><td rowspan="1" colspan="1">whitish</td></tr><tr><td rowspan="1" colspan="2">
                      <bold>Conidiomata</bold>
                    </td><td rowspan="1" colspan="1">dark brown to black</td><td rowspan="1" colspan="1">dark brown to black</td><td rowspan="1" colspan="1">dark brown to black</td><td rowspan="1" colspan="1">black</td><td rowspan="1" colspan="1">black</td><td rowspan="1" colspan="1">dark brown to black</td><td rowspan="1" colspan="1">black</td><td rowspan="1" colspan="1">black</td></tr><tr><td rowspan="1" colspan="2">
                      <bold>Conidia</bold>
                    </td><td rowspan="1" colspan="1">29–40 × 8–11.5 μm</td><td rowspan="1" colspan="1">25–34 × 8.5–10.5 μm</td><td rowspan="1" colspan="1">25–42 × 7–11.5 μm</td><td rowspan="1" colspan="1">23–32 × 7–9 μm</td><td rowspan="1" colspan="1">28–35 × 9–11 μm</td><td rowspan="1" colspan="1">26–35 × 8–11 μm</td><td rowspan="1" colspan="1">21–30 × 7.5–10 μm</td><td rowspan="1" colspan="1">24.3–32.4 × 8–10 μm</td></tr><tr><td rowspan="1" colspan="2">
                      <bold>Basal cell</bold>
                    </td><td rowspan="1" colspan="1">5–8.5 μm</td><td rowspan="1" colspan="1">5–7.5 μm</td><td rowspan="1" colspan="1">5.5–9.5 μm</td><td rowspan="1" colspan="1">5–7 μm</td><td rowspan="1" colspan="1">5–7 μm</td><td rowspan="1" colspan="1">5–7 μm</td><td rowspan="1" colspan="1">2.9–5.7 μm</td><td rowspan="1" colspan="1">2–5.9 μm</td></tr><tr><td rowspan="6" colspan="1">
                      <bold>Median cells</bold>
                    </td><td rowspan="1" colspan="1">
                      <bold>shape</bold>
                    </td><td rowspan="1" colspan="1">doliiform to subcylindrical</td><td rowspan="1" colspan="1">doliiform, verruculose</td><td rowspan="1" colspan="1">doliiform, verruculose</td><td rowspan="1" colspan="1">doliiform to cylindrical</td><td rowspan="1" colspan="1">doliiform to cylindrical, with thick verruculose walls</td><td rowspan="1" colspan="1">doliform to cylindrical, with thick verruculose walls</td><td rowspan="1" colspan="1">cylindrical</td><td rowspan="1" colspan="1">trapezoid or subcylindrical</td></tr><tr><td rowspan="1" colspan="1">
                      <bold>size</bold>
                    </td><td rowspan="1" colspan="1">20–25 μm</td><td rowspan="1" colspan="1">16.5–24 μm</td><td rowspan="1" colspan="1">17–26 μm</td><td rowspan="1" colspan="1">20–22 μm</td><td rowspan="1" colspan="1">18–26 μm</td><td rowspan="1" colspan="1">18–28 μm</td><td rowspan="1" colspan="1">14.7–20 μm</td><td rowspan="1" colspan="1">18.8–21.3 μm</td></tr><tr><td rowspan="1" colspan="1">
                      <bold>colour</bold>
                    </td><td rowspan="1" colspan="1">brown to olivaceous</td><td rowspan="1" colspan="1">concolourous</td><td rowspan="1" colspan="1">concolourous</td><td rowspan="1" colspan="1">concolorous, olivaceous</td><td rowspan="1" colspan="1">concolorous, olivaceous</td><td rowspan="1" colspan="1">concolorous, olivaceous</td><td rowspan="1" colspan="1">pale brown to brown and concolourous</td><td rowspan="1" colspan="1">pale brown to brown</td></tr><tr><td rowspan="1" colspan="1">
                      <bold>second cell</bold>
                    </td><td rowspan="1" colspan="1">5.5–9 μm</td><td rowspan="1" colspan="1">5–8.5 μm</td><td rowspan="1" colspan="1">5–8.5 μm</td><td rowspan="1" colspan="1">6–7 μm</td><td rowspan="1" colspan="1">6–9 μm</td><td rowspan="1" colspan="1">5.5–8.5 μm</td><td rowspan="1" colspan="1">4.1–7 μm</td><td rowspan="1" colspan="1">3.1–7.5 μm</td></tr><tr><td rowspan="1" colspan="1">
                      <bold>third cell</bold>
                    </td><td rowspan="1" colspan="1">7–9.5 μm</td><td rowspan="1" colspan="1">6–9 μm</td><td rowspan="1" colspan="1">7–9 μm</td><td rowspan="1" colspan="1">7–7.5 μm</td><td rowspan="1" colspan="1">6–9 μm</td><td rowspan="1" colspan="1">6–9 μm</td><td rowspan="1" colspan="1">5.4–6.9 μm</td><td rowspan="1" colspan="1">6.2–8.2 μm</td></tr><tr><td rowspan="1" colspan="1">
                      <bold>fourth cell</bold>
                    </td><td rowspan="1" colspan="1">6–9 μm</td><td rowspan="1" colspan="1">6–8 μm</td><td rowspan="1" colspan="1">7–9 μm</td><td rowspan="1" colspan="1">6–7.5 μm</td><td rowspan="1" colspan="1">6–9 μm</td><td rowspan="1" colspan="1">6–9 μm</td><td rowspan="1" colspan="1">4.6–6.7 μm</td><td rowspan="1" colspan="1">4.8–6.9 μm</td></tr><tr><td rowspan="2" colspan="1">
                      <bold>Apical cell</bold>
                    </td><td rowspan="1" colspan="1">
                      <bold>shape</bold>
                    </td><td rowspan="1" colspan="1">cylindrical to subcylindrical</td><td rowspan="1" colspan="1">conical</td><td rowspan="1" colspan="1">conical</td><td rowspan="1" colspan="1">conical to subcylindrical</td><td rowspan="1" colspan="1">conical to subcylindrical</td><td rowspan="1" colspan="1">conical to subcylindrical</td><td rowspan="1" colspan="1">conical</td><td rowspan="1" colspan="1">conical with an acute apex</td></tr><tr><td rowspan="1" colspan="1">
                      <bold>size</bold>
                    </td><td rowspan="1" colspan="1">3.5–7 μm</td><td rowspan="1" colspan="1">3.5–5 μm</td><td rowspan="1" colspan="1">4–6.5 μm</td><td rowspan="1" colspan="1">3–6 μm</td><td rowspan="1" colspan="1">4–6 μm</td><td rowspan="1" colspan="1">4–6.5 μm</td><td rowspan="1" colspan="1">2.9–4.8 μm</td><td rowspan="1" colspan="1">2.1–5.5 μm</td></tr><tr><td rowspan="2" colspan="1">
                      <bold>Apical appendages</bold>
                    </td><td rowspan="1" colspan="1">
                      <bold>quantity</bold>
                    </td><td rowspan="1" colspan="1">3–5 (mostly 4)</td><td rowspan="1" colspan="1">1–4</td><td rowspan="1" colspan="1">1</td><td rowspan="1" colspan="1">1–3 (mostly 3)</td><td rowspan="1" colspan="1">2–6 (mostly 3–4)</td><td rowspan="1" colspan="1">2–5 (mostly 3–4)</td><td rowspan="1" colspan="1">mostly 4</td><td rowspan="1" colspan="1">2–5</td></tr><tr><td rowspan="1" colspan="1">
                      <bold>size</bold>
                    </td><td rowspan="1" colspan="1">27–50 μm</td><td rowspan="1" colspan="1">20–40 μm</td><td rowspan="1" colspan="1">40–75 μm</td><td rowspan="1" colspan="1">25–30 μm</td><td rowspan="1" colspan="1">25–40 μm</td><td rowspan="1" colspan="1">20–40 μm</td><td rowspan="1" colspan="1">3–17 μm</td><td rowspan="1" colspan="1">25–32 μm</td></tr><tr><td rowspan="1" colspan="1">
                      <bold>Basal appendage</bold>
                    </td><td rowspan="1" colspan="1">
                      <bold>size</bold>
                    </td><td rowspan="1" colspan="1">10–25 μm</td><td rowspan="1" colspan="1">3–9 μm</td><td rowspan="1" colspan="1">6–14 μm</td><td rowspan="1" colspan="1">7–11 μm</td><td rowspan="1" colspan="1">8–12 μm</td><td rowspan="1" colspan="1">6–10 μm</td><td rowspan="1" colspan="1">4–11 μm</td><td rowspan="1" colspan="1">10.3–13.4 μm</td></tr></tbody></table></table-wrap></tp:treatment-sec><tp:treatment-sec><!--Section generated to contain objects referenced in tp:taxon-treatment.--><supplementary-material xmlns:xlink="http://www.w3.org/1999/xlink" id="S3" position="float" orientation="portrait" xlink:type="simple"><object-id content-type="doi" xlink:type="simple">10.3897/mycokeys.111.136483.suppl3</object-id><object-id content-type="arpha" xlink:type="simple">9C74B37C-22F9-5A9E-BB0A-30C58E4FFFC3</object-id><label>Supplementary material 3</label><caption><p>Phylogenetic tree of <italic><tp:taxon-name><tp:taxon-name-part taxon-name-part-type="genus" reg="Pestalotiopsis">Pestalotiopsis</tp:taxon-name-part><tp:taxon-name-part taxon-name-part-type="species" reg="solicola">solicola</tp:taxon-name-part></tp:taxon-name></italic> and related species based on <abbrev xlink:title="translation elongation factor 1-alpha gene" id="ABBRID0EXQAK" xlink:type="simple">TEF1α</abbrev></p></caption><statement content-type="dataType"><label>Data type</label><p>docx</p></statement><media xlink:href="mycokeys-111-087-s003.docx" mimetype="application" mime-subtype="vnd.openxmlformats-officedocument.wordprocessingml.document" position="float" orientation="portrait" xlink:type="simple" id="oo_1196750.docx"><uri content-type="original_file" xlink:type="simple">https://binary.pensoft.net/file/1196750</uri></media><permissions><license xlink:type="simple"><license-p>This dataset is made available under the Open Database License (http://opendatacommons.org/licenses/odbl/1.0/). The Open Database License (ODbL) is a license agreement intended to allow users to freely share, modify, and use this Dataset while maintaining this same freedom for others, provided that the original source and author(s) are credited.</license-p></license></permissions><attrib specific-use="authors">Duhua Li, Mengyuan Zhang, Jinjia Zhang, Liguo Ma, Zhaoxue Zhang, Jie Zhang, Xiuguo Zhang, Jiwen Xia</attrib></supplementary-material><supplementary-material xmlns:xlink="http://www.w3.org/1999/xlink" id="S4" position="float" orientation="portrait" xlink:type="simple"><object-id content-type="doi" xlink:type="simple">10.3897/mycokeys.111.136483.suppl4</object-id><object-id content-type="arpha" xlink:type="simple">772FEAAD-77F0-55D0-8869-93670142ADE7</object-id><label>Supplementary material 4</label><caption><p>Phylogenetic tree of <italic><tp:taxon-name><tp:taxon-name-part taxon-name-part-type="genus" reg="Pestalotiopsis">Pestalotiopsis</tp:taxon-name-part><tp:taxon-name-part taxon-name-part-type="species" reg="solicola">solicola</tp:taxon-name-part></tp:taxon-name></italic> and related species based on TUB2</p></caption><statement content-type="dataType"><label>Data type</label><p>docx</p></statement><media xlink:href="mycokeys-111-087-s004.docx" mimetype="application" mime-subtype="vnd.openxmlformats-officedocument.wordprocessingml.document" position="float" orientation="portrait" xlink:type="simple" id="oo_1196751.docx"><uri content-type="original_file" xlink:type="simple">https://binary.pensoft.net/file/1196751</uri></media><permissions><license xlink:type="simple"><license-p>This dataset is made available under the Open Database License (http://opendatacommons.org/licenses/odbl/1.0/). The Open Database License (ODbL) is a license agreement intended to allow users to freely share, modify, and use this Dataset while maintaining this same freedom for others, provided that the original source and author(s) are credited.</license-p></license></permissions><attrib specific-use="authors">Duhua Li, Mengyuan Zhang, Jinjia Zhang, Liguo Ma, Zhaoxue Zhang, Jie Zhang, Xiuguo Zhang, Jiwen Xia</attrib></supplementary-material></tp:treatment-sec><ref-list><ref id="B36"><mixed-citation xmlns:xlink="http://www.w3.org/1999/xlink" xlink:type="simple"><person-group><name name-style="western"><surname>Maharachchikumbura</surname><given-names>SSN</given-names></name><name name-style="western"><surname>Guo</surname><given-names>LD</given-names></name><name name-style="western"><surname>Cai</surname><given-names>L</given-names></name><name name-style="western"><surname>Chukeatirote</surname><given-names>E</given-names></name><name name-style="western"><surname>Wu</surname><given-names>WP</given-names></name><name name-style="western"><surname>Sun</surname><given-names>X</given-names></name><name name-style="western"><surname>Hyde</surname><given-names>KD</given-names></name></person-group> (<year>2012</year>) <article-title>A multi-locus backbone tree for <italic><tp:taxon-name><tp:taxon-name-part taxon-name-part-type="genus">Pestalotiopsis</tp:taxon-name-part></tp:taxon-name></italic>, with a polyphasic characterization of 14 new species.</article-title><source>Fungal Diversity</source><volume>56</volume>(<issue>1</issue>): <fpage>95</fpage>–<lpage>129</lpage>. <ext-link xlink:href="10.1007/s13225-012-0198-1" ext-link-type="doi" xlink:type="simple">https://doi.org/10.1007/s13225-012-0198-1</ext-link></mixed-citation></ref><ref id="B37"><mixed-citation xmlns:xlink="http://www.w3.org/1999/xlink" xlink:type="simple"><person-group><name name-style="western"><surname>Maharachchikumbura</surname><given-names>SSN</given-names></name><name name-style="western"><surname>Hyde</surname><given-names>KD</given-names></name><name name-style="western"><surname>Groenewald</surname><given-names>JZ</given-names></name><name name-style="western"><surname>Xu</surname><given-names>J</given-names></name><name name-style="western"><surname>Crous</surname><given-names>PW</given-names></name></person-group> (<year>2014</year>) <article-title><italic><tp:taxon-name><tp:taxon-name-part taxon-name-part-type="genus">Pestalotiopsis</tp:taxon-name-part></tp:taxon-name></italic> revisited.</article-title><source>Studies in Mycology</source><volume>79</volume>(<issue>1</issue>): <fpage>121</fpage>–<lpage>186</lpage>. <ext-link xlink:href="10.1016/j.simyco.2014.09.005" ext-link-type="doi" xlink:type="simple">https://doi.org/10.1016/j.simyco.2014.09.005</ext-link></mixed-citation></ref><ref id="B31"><mixed-citation xmlns:xlink="http://www.w3.org/1999/xlink" xlink:type="simple"><person-group><name name-style="western"><surname>Liu</surname><given-names>JK</given-names></name><name name-style="western"><surname>Hyde</surname><given-names>KD</given-names></name><name name-style="western"><surname>Jones</surname><given-names>EBG</given-names></name><name name-style="western"><surname>Ariyawansa</surname><given-names>HA</given-names></name><name name-style="western"><surname>Bhat</surname><given-names>DJ</given-names></name><name name-style="western"><surname>Boonmee</surname><given-names>S</given-names></name><name name-style="western"><surname>Maharachchikumbura</surname><given-names>S</given-names></name><name name-style="western"><surname>McKenzie</surname><given-names>EHC</given-names></name><name name-style="western"><surname>Phookamsak</surname><given-names>R</given-names></name><name name-style="western"><surname>Phukhamsakda</surname><given-names>C</given-names></name><name name-style="western"><surname>Shenoy</surname><given-names>BD</given-names></name><name name-style="western"><surname>Abdel-Wahab</surname><given-names>MA</given-names></name><name name-style="western"><surname>Buyck</surname><given-names>B</given-names></name><name name-style="western"><surname>Chen</surname><given-names>J</given-names></name><name name-style="western"><surname>Chethana</surname><given-names>KWT</given-names></name><name name-style="western"><surname>Singtripop</surname><given-names>C</given-names></name><name name-style="western"><surname>Dai</surname><given-names>DQ</given-names></name><name name-style="western"><surname>Dai</surname><given-names>YC</given-names></name><name name-style="western"><surname>Daranagama</surname><given-names>DA</given-names></name><name name-style="western"><surname>Dissanayake</surname><given-names>AJ</given-names></name><name name-style="western"><surname>Doilom</surname><given-names>M</given-names></name><name name-style="western"><surname>D’souza</surname><given-names>MJ</given-names></name><name name-style="western"><surname>Fan</surname><given-names>XL</given-names></name><name name-style="western"><surname>Goonasekara</surname><given-names>ID</given-names></name><name name-style="western"><surname>Hirayama</surname><given-names>K</given-names></name><name name-style="western"><surname>Hongsanan</surname><given-names>S</given-names></name><name name-style="western"><surname>Jayasiri</surname><given-names>SC</given-names></name><name name-style="western"><surname>Jayawardena</surname><given-names>RS</given-names></name><name name-style="western"><surname>Karunarathna</surname><given-names>SC</given-names></name><name name-style="western"><surname>Li</surname><given-names>WJ</given-names></name><name name-style="western"><surname>Mapook</surname><given-names>A</given-names></name><name name-style="western"><surname>Norphanphoun</surname><given-names>C</given-names></name><name name-style="western"><surname>Pang</surname><given-names>KL</given-names></name><name name-style="western"><surname>Perera</surname><given-names>RH</given-names></name><name name-style="western"><surname>Peršoh</surname><given-names>D</given-names></name><name name-style="western"><surname>Pinruan</surname><given-names>U</given-names></name><name name-style="western"><surname>Senanayake</surname><given-names>IC</given-names></name><name name-style="western"><surname>Somrithipol</surname><given-names>S</given-names></name><name name-style="western"><surname>Suetrong</surname><given-names>S</given-names></name><name name-style="western"><surname>Tanaka</surname><given-names>K</given-names></name><name name-style="western"><surname>Thambugala</surname><given-names>KM</given-names></name><name name-style="western"><surname>Tian</surname><given-names>Q</given-names></name><name name-style="western"><surname>Tibpromma</surname><given-names>S</given-names></name><name name-style="western"><surname>Udayanga</surname><given-names>D</given-names></name><name name-style="western"><surname>Wijayawardene</surname><given-names>NN</given-names></name><name name-style="western"><surname>Wanasinghe</surname><given-names>D</given-names></name><name name-style="western"><surname>Wisitrassameewong</surname><given-names>K</given-names></name><name name-style="western"><surname>Zeng</surname><given-names>XY</given-names></name><name name-style="western"><surname>Abdel-Aziz</surname><given-names>FA</given-names></name><name name-style="western"><surname>Adamčík</surname><given-names>S</given-names></name><name name-style="western"><surname>Bahkali</surname><given-names>AH</given-names></name><name name-style="western"><surname>Boonyuen</surname><given-names>N</given-names></name><name name-style="western"><surname>Bulgakov</surname><given-names>T</given-names></name><name name-style="western"><surname>Callac</surname><given-names>P</given-names></name><name name-style="western"><surname>Chomnunti</surname><given-names>P</given-names></name><name name-style="western"><surname>Greiner</surname><given-names>K</given-names></name><name name-style="western"><surname>Hashimoto</surname><given-names>A</given-names></name><name name-style="western"><surname>Hofstetter</surname><given-names>V</given-names></name><name name-style="western"><surname>Kang</surname><given-names>JC</given-names></name><name name-style="western"><surname>Lewis</surname><given-names>D</given-names></name><name name-style="western"><surname>Li</surname><given-names>XH</given-names></name><name name-style="western"><surname>Liu</surname><given-names>XZ</given-names></name><name name-style="western"><surname>Liu</surname><given-names>ZY</given-names></name><name name-style="western"><surname>Matsumura</surname><given-names>M</given-names></name><name name-style="western"><surname>Mortimer</surname><given-names>PE</given-names></name><name name-style="western"><surname>Rambold</surname><given-names>G</given-names></name><name name-style="western"><surname>Randrianjohany</surname><given-names>E</given-names></name><name name-style="western"><surname>Sato</surname><given-names>G</given-names></name><name name-style="western"><surname>Sri-Indrasutdhi</surname><given-names>V</given-names></name><name name-style="western"><surname>Tian</surname><given-names>CM</given-names></name><name name-style="western"><surname>Verbeken</surname><given-names>A</given-names></name><name name-style="western"><surname>von Brackel</surname><given-names>W</given-names></name><name name-style="western"><surname>Wang</surname><given-names>Y</given-names></name><name name-style="western"><surname>Wen</surname><given-names>TC</given-names></name><name name-style="western"><surname>Xu</surname><given-names>JC</given-names></name><name name-style="western"><surname>Yan</surname><given-names>JY</given-names></name><name name-style="western"><surname>Zhao</surname><given-names>RL</given-names></name><name name-style="western"><surname>Camporesi</surname><given-names>E</given-names></name></person-group> (<year>2015</year>) <article-title>Fungal diversity notes 1–110: Taxonomic and phylogenetic contributions to fungal species.</article-title><source>Fungal Diversity</source><volume>72</volume>(<issue>1</issue>): <fpage>1</fpage>–<lpage>197</lpage>. <ext-link xlink:href="10.1007/s13225-015-0324-y" ext-link-type="doi" xlink:type="simple">https://doi.org/10.1007/s13225-015-0324-y</ext-link></mixed-citation></ref><ref id="B17"><mixed-citation xmlns:xlink="http://www.w3.org/1999/xlink" xlink:type="simple"><person-group><name name-style="western"><surname>Hyde</surname><given-names>KD</given-names></name><name name-style="western"><surname>Hongsanan</surname><given-names>S</given-names></name><name name-style="western"><surname>Jeewon</surname><given-names>R</given-names></name><name name-style="western"><surname>Bhat</surname><given-names>DJ</given-names></name><name name-style="western"><surname>McKenzie</surname><given-names>EHC</given-names></name><name name-style="western"><surname>Jones</surname><given-names>EBG</given-names></name><name name-style="western"><surname>Phookamsak</surname><given-names>R</given-names></name><name name-style="western"><surname>Ariyawansa</surname><given-names>HA</given-names></name><name name-style="western"><surname>Boonmee</surname><given-names>S</given-names></name><name name-style="western"><surname>Zhao</surname><given-names>Q</given-names></name><name name-style="western"><surname>Abdel-Aziz</surname><given-names>FA</given-names></name><name name-style="western"><surname>Abdel-Wahab</surname><given-names>MA</given-names></name><name name-style="western"><surname>Banmai</surname><given-names>S</given-names></name><name name-style="western"><surname>Chomnunti</surname><given-names>P</given-names></name><name name-style="western"><surname>Cui</surname><given-names>B-K</given-names></name><name name-style="western"><surname>Daranagama</surname><given-names>DA</given-names></name><name name-style="western"><surname>Das</surname><given-names>K</given-names></name><name name-style="western"><surname>Dayarathne</surname><given-names>MC</given-names></name><name name-style="western"><surname>de Silva</surname><given-names>NI</given-names></name><name name-style="western"><surname>Dissanayake</surname><given-names>AJ</given-names></name><name name-style="western"><surname>Doilom</surname><given-names>M</given-names></name><name name-style="western"><surname>Ekanayaka</surname><given-names>AH</given-names></name><name name-style="western"><surname>Gibertoni</surname><given-names>TB</given-names></name><name name-style="western"><surname>Góes-Neto</surname><given-names>A</given-names></name><name name-style="western"><surname>Huang</surname><given-names>SK</given-names></name><name name-style="western"><surname>Jayasiri</surname><given-names>SC</given-names></name><name name-style="western"><surname>Jayawardena</surname><given-names>RS</given-names></name><name name-style="western"><surname>Konta</surname><given-names>S</given-names></name><name name-style="western"><surname>Lee</surname><given-names>HB</given-names></name><name name-style="western"><surname>Li</surname><given-names>WJ</given-names></name><name name-style="western"><surname>Lin</surname><given-names>CG</given-names></name><name name-style="western"><surname>Liu</surname><given-names>JK</given-names></name><name name-style="western"><surname>Lu</surname><given-names>YZ</given-names></name><name name-style="western"><surname>Luo</surname><given-names>ZL</given-names></name><name name-style="western"><surname>Manawasinghe</surname><given-names>IS</given-names></name><name name-style="western"><surname>Manimohan</surname><given-names>P</given-names></name><name name-style="western"><surname>Mapook</surname><given-names>A</given-names></name><name name-style="western"><surname>Niskanen</surname><given-names>T</given-names></name><name name-style="western"><surname>Norphanphoun</surname><given-names>C</given-names></name><name name-style="western"><surname>Papizadeh</surname><given-names>M</given-names></name><name name-style="western"><surname>Perera</surname><given-names>RH</given-names></name><name name-style="western"><surname>Phukhamsakda</surname><given-names>C</given-names></name><etal/></person-group> (<year>2016</year>) <article-title>Fungal diversity notes 367–490: Taxonomic and phylogenetic contributions to fungal taxa.</article-title><source>Fungal Diversity</source><volume>80</volume>: <fpage>1</fpage>–<lpage>270</lpage>. <ext-link xlink:href="10.1007/s13225-016-0373-x" ext-link-type="doi" xlink:type="simple">https://doi.org/10.1007/s13225-016-0373-x</ext-link></mixed-citation></ref></ref-list></tp:taxon-treatment>
